# Supplementary material for: Clinical practice applicability and relevance to non-specialists of a paediatric EEG online learning tool
Source: BMC Med Educ. 2024 Jan 31;24:102. doi: 10.1186/s12909-023-05017-2 (PMC10829391; doi:10.1186/s12909-023-05017-2)
Supplement: Supplementary file 4 — Additional file 4: Supplementary Figure 3.1. Identification of normal waveforms n = 32. Supplementary Figure 3.2. Identification of artifacts n = 32. Supplementary Figure 3.3. Identification of abnormalities n =32. Supplementary Figure 3.4. Identification of activation procedures n = 32. [file 12909_2023_5017_MOESM4_ESM.zip]

Archive with 4 entries (4 files):
- Supplementary figure 3.1.docx
- Supplementary figure 3.2.docx
- Supplementary figure 3.3.docx
- Supplementary figure 3.4.docx
